# Supplementary material for: Impact of mindfulness on football coaches: A mixed design
Source: PLoS One. 2024 Oct 3;19(10):e0306824. doi: 10.1371/journal.pone.0306824 (PMC11449272; doi:10.1371/journal.pone.0306824)
Supplement: S1 Data — (XLSX) [file pone.0306824.s002.xlsx]

## Sheet: FFMQ
CODE	ID	TOTAL	TOT PRE	TOT POST		D1pre	D2pre	D3pre	D4pre	D5pre		D1post	D2post	D3post	D4post	D5post
1	1	3.84	3.72	3.96		4	3.3	3.5	3.8	4		3.5	3.3	4	5	4
1	2	3.12	2.82	3.42		3.3	2	2.8	3	3		3.5	3.3	3.8	3	3.5
1	3	3.7	3.42	3.98		2	4.8	3.5	3.8	3		2.5	4.5	3.8	4.8	4.3
1	4	3.31	2.9	3.72		1.3	2.8	3.3	3.8	3.3		3	3	4	4.8	3.8
1	5	3.29	3.32	3.26		3.5	2	3.3	4.3	3.5		3	2.5	3	4.3	3.5
1	6	3.55	3.52	3.58		3	4	3.8	3.8	3		2.8	4	3.8	4	3.3
1	7	3.75	3.62	3.88		4.8	3	2.5	4.5	3.3		4.3	3.8	3	4.8	3.5
1	8	4.37	4.32	4.42		4.8	3	4.3	5	4.5		4.8	2.5	5	5	4.8
1	9	3.56	3.4	3.72		2	3.5	3.5	3.5	4.5		3.3	3.5	3	4	4.8
1	10	2.55	2.38	2.72		2.8	3.3	1.3	2.5	2		2.5	3	1.8	3	3.3
1	11	3.93	3.74	4.12		2.8	4.3	4	3.8	3.8		2.8	5	4	4.5	4.3
1	12	3.35	3.12	3.58		2.8	3	3.8	3	3		3.3	3.5	4	3.8	3.3
1	13	3.52	3.36	3.68		3	3.8	3.5	3	3.5		4.5	4.3	3.8	3.3	2.5
1	14	3.67	3.72	3.62		2.8	4	3.8	4	4		3	3.3	4	4	3.8
1	15	3.21	2.92	3.5		1.8	3	2.3	4.5	3		3.3	3.3	3.8	3.8	3.3
1	16	3.26	3.08	3.44		2.3	3.5	3.5	3.8	2.3		3.3	3.3	3.8	3.5	3.3
1	17	2.62	2.6	2.64		1.8	2.8	2.3	3.3	2.8		2.5	2.8	1.8	3.3	2.8
1	18	2.97	2.8	3.14		2.8	2.3	3.3	2.8	2.8		3	2.8	3.3	2.8	3.8
1	19	3.55	3.54	3.56		2.8	3.8	2.3	4.5	4.3		2.5	3.8	2.5	4.5	4.5
1	20	3.38	3.38	3.38		1.3	4.5	3.5	4.8	2.8		1.3	4.5	3.3	4.5	3.3
1	21	3.93	3.92	3.94		4.8	4	3	4	3.8		4.8	3.8	3.5	4.3	3.3
1	22	3.4	3.22	3.58		2.5	2	3.3	4.3	4		3.5	2	3.8	4.3	4.3
1	23	3.84	3.88	3.8		4	3	4.3	4.3	3.8		3.5	3.5	4	4	4
1	24	3.38	3.12	3.64		2.5	3.3	3	3.3	3.5		3.8	3.8	3	3.8	3.8
1	25	4.22	4.18	4.26		4	4.3	4.8	4.8	3		4.5	4.5	4.3	4.5	3.5
1	26	4.26	4.38	4.14		4.3	4.5	3.8	4.8	4.5		4.3	3.3	4	4.8	4.3
2	27	3.27	3.32	3.22		4	3.8	2.5	3.3	3		4	3	3.3	3	2.8
2	28	4.09	4.02	4.16		3.8	3.5	3.8	5	4		3.5	4.5	5	3.8	4
2	29	3.81	3.94	3.68		4.8	3.8	3	4.8	3.3		4	3.8	3.8	3.5	3.3
2	30	3.3	3.32	3.28		3.3	3.5	3.5	3	3.3		3.3	4	3.3	3.3	2.5
2	31	2.91	3.1	2.72		3	2.5	3	3	4		3.5	2.3	2	2.3	3.5
2	32	4.2	4.38	4.02		4	4.8	4	4.8	4.3		4	4	4.3	3.8	4
2	33	2.6	2.32	2.88		1.8	2.3	2.5	2	3		3.5	3	1.8	3.3	2.8
2	34	3.27	3.28	3.26		1.8	3.3	4	4.3	3		3.5	3.8	3	3.5	2.5
2	35	3.25	3.42	3.08		3	2.8	3.8	4.5	3		2.8	3.3	3.3	3.5	2.5
2	36	3.03	3.24	2.82		2.5	2.8	3.3	3.8	3.8		1.5	3	2.8	3.5	3.3
2	37	4.14	4.02	4.26		4.3	4	5	4.3	2.5		4.5	4	5	4.5	3.3
2	38	4.06	4.06	4.06		4.5	4.3	3	4.5	4		4.5	3.8	2.5	5	4.5
2	39	3.64	3.84	3.44		3.8	3.3	4	4.3	3.8		3.4	3.5	3.3	3.7	3.3
2	40	3.27	3.26	3.28		3.5	4	2	4.3	2.5		3.5	3.5	2.8	3.8	2.8
2	41	3.41	3.38	3.44		3.3	3.5	3.3	3.3	3.5		3.3	4	3.3	3.3	3.3
2	42	3.79	3.68	3.9		4	3.8	3.3	3.5	3.8		4.5	3.5	3.5	4	4
2	43	3.2	3.34	3.06		2.8	3.5	3.3	3.8	3.3		2.3	3	2.5	4	3.5
2	44	3.3	3.22	3.38		3	3.5	2.8	3.8	3		4	3.3	2.5	3.3	3.8
2	45	3.1	3.38	2.82		3	3.3	2.8	4.3	3.5		2.5	2.5	2.8	3	3.3
2	46	3.42	3.26	3.58		2.5	3	4.3	4.5	2		3	3.3	4	4.8	2.8
2	47	3.77	3.78	3.76		1.3	4.8	5	5	2.8		1.5	4.8	5	5	2.5

## Sheet: FFMQ-FU
CODE	ID	TOTAL	TOT PRE	TOT POST	TOT FU	TOT FU		D1pre	D2pre	D3pre	D4pre	D5pre		D1post	D2post	D3post	D4post	D5post		D1fu3	D2fu3	D3fu3	D4fu3	D5fu3		D1fu6	D2fu6	D3fu6	D4fu6	D5fu6
1	1	3.95	3.72	3.96	5	4		4	3.3	3.5	3.8	4		3.5	3.3	4	5	4		3,8	3,5	3,8	5	3,8		3,3	4	4,3	4,5	3,8
1	2	3.2	2.82	3.42	#DIV/0!	4		3.3	2	2.8	3	3		3.5	3.3	3.8	3	3.5		3,8	3,3	3,5	3,5	4,3		3,5	3,3	4	3,8	3,5
1	3	3.76923	3.42	3.98	3.5	5		2	4.8	3.5	3.8	3		2.5	4.5	3.8	4.8	4.3		3	4,8	4	4,8	4,5		2,3	5	3,5	4,5	4,5
1	4	3.54615	2.9	3.72	4.33333	#DIV/0!		1.3	2.8	3.3	3.8	3.3		3	3	4	4.8	3.8		2,8	3,5	4	5	4		,	,	,	,	,
1	5	3.325	3.32	3.26	3.5	#DIV/0!		3.5	2	3.3	4.3	3.5		3	2.5	3	4.3	3.5		3	3,3	3,3	4	3,5		,	,	,	,	,
1	6	3.70833	3.52	3.58	5	4		3	4	3.8	3.8	3		2.8	4	3.8	4	3.3		2,3	4,5	5	4,3	3,3		2,3	4	4,5	4,8	3,5
1	7	3.75	3.62	3.88	#DIV/0!	#DIV/0!		4.8	3	2.5	4.5	3.3		4.3	3.8	3	4.8	3.5		,	,	,	,	,		,	,	,	,	,
1	8	4.51333	4.32	4.42	5	4.66667		4.8	3	4.3	5	4.5		4.8	2.5	5	5	4.8		4,5	3,8	5	5	4,5		4,8	4	5	5	4,8
1	9	3.475	3.4	3.72	3.5	3.25		2	3.5	3.5	3.5	4.5		3.3	3.5	3	4	4.8		2,8	3	3,8	4	4,3		1,5	3	2	4	4
1	10	2.79167	2.38	2.72	#DIV/0!	4		2.8	3.3	1.3	2.5	2		2.5	3	1.8	3	3.3		2,5	3,3	3,5	3,8	3,5		4	3,8	3,3	3,8	4
1	11	3.94167	3.74	4.12	#DIV/0!	4		2.8	4.3	4	3.8	3.8		2.8	5	4	4.5	4.3		3,3	4,3	4,3	3,5	3,8		3,3	4,3	3,8	4	4
1	12	3.42308	3.12	3.58	3.5	4		2.8	3	3.8	3	3		3.3	3.5	4	3.8	3.3		3	3,3	4	3,8	3,3		3,5	3,5	4	3,8	3,5
1	13	3.74667	3.36	3.68	4.33333	4		3	3.8	3.5	3	3.5		4.5	4.3	3.8	3.3	2.5		4	4,3	4,3	5	4		3,8	4	4	2,5	2,3
1	14	3.74706	3.72	3.62	3.66667	4		2.8	4	3.8	4	4		3	3.3	4	4	3.8		3	3,5	4	4	3,8		3,5	4	4	4	4
1	15	3.19091	2.92	3.5	3	#DIV/0!		1.8	3	2.3	4.5	3		3.3	3.3	3.8	3.8	3.3		3,3	3	3,8	4,3	2,5		,	,	,	,	,
1	16	3.35385	3.08	3.44	3.66667	#DIV/0!		2.3	3.5	3.5	3.8	2.3		3.3	3.3	3.8	3.5	3.3		3	2,8	4	4	3,5		,	,	,	,	,
1	17	2.62	2.6	2.64	#DIV/0!	#DIV/0!		1.8	2.8	2.3	3.3	2.8		2.5	2.8	1.8	3.3	2.8		,	,	,	,	,		,	,	,	,	,
1	18	2.975	2.8	3.14	3	#DIV/0!		2.8	2.3	3.3	2.8	2.8		3	2.8	3.3	2.8	3.8		3,8	3	3,8	2,8	3		3,3	2,5	3,5	3,5	3,3
1	19	3.54167	3.54	3.56	3.5	#DIV/0!		2.8	3.8	2.3	4.5	4.3		2.5	3.8	2.5	4.5	4.5		3	3,3	3,5	4	4,5		2,8	3,8	3,5	3,8	3,8
1	20	3.425	3.38	3.38	3	3.75		1.3	4.5	3.5	4.8	2.8		1.3	4.5	3.3	4.5	3.3		2	4,3	4,5	4,8	4		2	4	4	5	4,8
1	21	4.09286	3.92	3.94	4.33333	5		4.8	4	3	4	3.8		4.8	3.8	3.5	4.3	3.3		4	3,8	3,8	5	4		4,8	4,5	5	4,8	3,8
1	22	3.4	3.22	3.58	#DIV/0!	#DIV/0!		2.5	2	3.3	4.3	4		3.5	2	3.8	4.3	4.3		,	,	,	,	,		,	,	,	,	,
1	23	3.96	3.88	3.8	4.5	4		4	3	4.3	4.3	3.8		3.5	3.5	4	4	4		3,8	3,5	4,5	5	4		4,3	4	4	4,8	4
1	24	3.48333	3.12	3.64	#DIV/0!	4		2.5	3.3	3	3.3	3.5		3.8	3.8	3	3.8	3.8		3,8	2,8	2,8	3,5	3,3		4	3,3	3,8	4	3,8
1	25	4.22	4.18	4.26	#DIV/0!	#DIV/0!		4	4.3	4.8	4.8	3		4.5	4.5	4.3	4.5	3.5		,	,	,	,	,		,	,	,	,	,
1	26	4.25714	4.38	4.14	4.25	#DIV/0!		4.3	4.5	3.8	4.8	4.5		4.3	3.3	4	4.8	4.3		4	4	4	5	4,3		,	,	,	,	,
			26	26	18	15

## Sheet: IMS
CODE	ID	TOTAL	TOT PRE	TOT POST		D1pre	D2pre	D3pre	D4pre		D1post	D2post	D3post	D4post
1	1	3.4375	3.3	3.575		3.3	3.6	3	3.3		3.4	3.6	3.5	3.8
1	2	3.625	3.45	3.8		3.4	3.4	3.8	3.2		3.7	3.7	4	3.8
1	3	3.9875	3.6	4.375		3.4	3.7	3.3	4		3.7	4.8	4.3	4.7
1	4	3.5125	3.2	3.825		2.9	3.4	3	3.5		3.4	4.1	4	3.8
1	5	3.5625	3.55	3.575		3.1	3.8	3.8	3.5		3.3	3.8	3.5	3.7
1	6	3.725	3.375	4.075		4.1	3.6	3	2.8		4.4	4.4	3.8	3.7
1	7	4.0625	4.1	4.025		3.7	4.4	4.5	3.8		3.3	4.5	4.3	4
1	8	4.3	3.975	4.625		3.6	4	4	4.3		4	4.7	4.8	5
1	9	4.575	4.5	4.65		3.4	4.6	5	5		4	4.9	5	4.7
1	10	2.7875	2.55	3.025		2.6	2.8	2.8	2		2.9	2.9	3.3	3
1	11	3.8375	3.825	3.85		4.6	3.5	3.5	3.7		3.6	3.8	4	4
1	12	3.2375	3.1	3.375		3.6	2.5	2.8	3.5		3.4	3.1	3.3	3.7
1	13	3.875	3.875	3.875		3.7	4.3	3.8	3.7		4	4.5	3.3	3.7
1	14	3.8375	3.75	3.925		3.6	3.6	3.8	4		3.9	4	4	3.8
1	15	4	4.1	3.9		3.7	4.4	4.5	3.8		3.6	4	4	4
1	16	3.875	3.6	4.15		3.7	3.4	4	3.3		3.7	3.9	4.5	4.5
1	17	3.1125	3.675	2.55		3.5	3.8	3.7	3.7		2.6	3	2.3	2.3
1	18	3.2	3.2	3.2		3.1	3	3	3.7		3	3.2	3.3	3.3
1	19	3.925	4.15	3.7		3.4	4.1	4.8	4.3		3.1	4.1	3.8	3.8
1	20	4.125	4	4.25		3.9	4.8	3.3	4		4.3	4.9	3.8	4
1	21	3.6625	3.65	3.675		3.3	4.1	3.5	3.7		3.6	4.1	3.3	3.7
1	22	3.7625	3.55	3.975		3	3.6	3.8	3.8		3.4	3.7	4.8	4
1	23	3.9625	4	3.925		3.9	3.9	4	4.2		3.7	4	4	4
1	24	3.2875	3.375	3.2		3.3	3.9	2.8	3.5		3.3	3.9	2.3	3.3
1	25	4.4625	4.4	4.525		4.4	3.9	4.8	4.5		4.1	4.7	5	4.3
1	26	4	4.075	3.925		3.4	4.4	4.3	4.2		3.3	4.6	4	3.8
2	27	3.7625	3.9	3.625		3.7	4.1	4.3	3.5		3.4	3.8	4	3.3
2	28	4.35	4.425	4.275		3.6	4.4	5	4.7		2.7	4.6	4.8	5
2	29	3.3875	3.3	3.475		2.7	4.2	3.8	2.5		3.6	4	4	2.3
2	30	3.525	3.525	3.525		3.3	3.8	3	4		3.9	3.7	3	3.5
2	31	3.6	3.925	3.275		3.9	3.7	4.3	3.8		3.1	3.3	3.5	3.2
2	32	3.9875	3.95	4.025		3.6	4.2	4	4		4.1	4	4	4
2	33	3.325	3.475	3.175		4	3.9	3	3		3.4	3.3	2.5	3.5
2	34	4.0375	3.95	4.125		4.4	4.4	3.5	3.5		3.9	4.1	4.8	3.7
2	35	3.425	3.3	3.55		4	3.2	3.3	2.7		4.3	3.3	3.3	3.3
2	36	3.4375	3.6	3.275		2.9	3.8	4	3.7		2.9	3.4	4	2.8
2	37	3.975	4.075	3.875		3.6	4.4	4.3	4		4	3.8	4	3.7
2	38	3.825	3.925	3.725		2.9	4.6	4	4.2		3	4.4	3.3	4.2
2	39	3.95	4	3.9		4	4.3	4	3.7		4	3.9	3.5	4.2
2	40	3.15	3.1	3.2		3.3	3.6	2.5	3		3.1	3.5	3	3.2
2	41	3.85	4	3.7		3.6	4.6	3.8	4		2.7	4.6	3.5	4
2	42	3.5	3.575	3.425		3	3.6	4	3.7		3	3.7	3.5	3.5
2	43	3.525	3.7	3.35		3.1	3.7	3.8	4.2		3.4	3.2	3.3	3.5
2	44	3.5	3.6	3.4		3.3	3.9	3.5	3.7		2.9	3.7	3.5	3.5
2	45	3.3875	3.375	3.4		3	3.5	3.8	3.2		2.9	3.7	3.3	3.7
2	46	3.35	3.75	2.95		3.6	3.4	4	4		3.7	2.9	2.5	2.7
2	47	3.7	3.575	3.825		3.6	3.2	4.3	3.2		3.1	4.7	3.8	3.7

## Sheet: IMS-FU
CODE	ID	TOTAL	TOT PRE	TOT POST	TOT FU	TOT FU		D1pre	D2pre	D3pre	D4pre		D1post	D2post	D3post	D4post		D1fu3	D2fu3	D3fu3	D4fu3		D1fu6	D2fu6	D3fu6	D4fu6
1	1	3.55	3.3	3.575	#DIV/0!	4		3.3	3.6	3	3.3		3.4	3.6	3.5	3.8		3,6	3,7	3,5	3,8		4	3,9	3,5	4
1	2	3.7	3.45	3.8	4	4		3.4	3.4	3.8	3.2		3.7	3.7	4	3.8		3,7	3,7	4,3	4		3,7	3,9	4,5	4
1	3	4.075	3.6	4.375	4	4.33333		3.4	3.7	3.3	4		3.7	4.8	4.3	4.7		3,7	4,3	4	4,7		3,6	5	4	4
1	4	3.61	3.2	3.825	4	#DIV/0!		2.9	3.4	3	3.5		3.4	4.1	4	3.8		3,4	4	4	4,3		,	,	,	,
1	5	3.65	3.55	3.575	4	#DIV/0!		3.1	3.8	3.8	3.5		3.3	3.8	3.5	3.7		2,6	4	4	3,7		,	,	,	,
1	6	3.75556	3.375	4.075	4	#DIV/0!		4.1	3.6	3	2.8		4.4	4.4	3.8	3.7		4,3	4,3	4	3,8		4,3	4,1	3,8	4,2
1	7	4.0625	4.1	4.025	#DIV/0!	#DIV/0!		3.7	4.4	4.5	3.8		3.3	4.5	4.3	4		,	,	,	,		,	,	,	,
1	8	4.37778	3.975	4.625	5	#DIV/0!		3.6	4	4	4.3		4	4.7	4.8	5		4,4	4,8	5	4,8		3,7	4,9	4,8	4,8
1	9	4.66154	4.5	4.65	4.66667	5		3.4	4.6	5	5		4	4.9	5	4.7		4	4,9	5	5		3,3	4,9	5	5
1	10	2.92222	2.55	3.025	4	#DIV/0!		2.6	2.8	2.8	2		2.9	2.9	3.3	3		3,7	3,2	4	3,3		2,9	3,3	3,3	3,5
1	11	3.9	3.825	3.85	4	4		4.6	3.5	3.5	3.7		3.6	3.8	4	4		4	3,6	4	3,8		3,6	4	4	4
1	12	3.2375	3.1	3.375	#DIV/0!	#DIV/0!		3.6	2.5	2.8	3.5		3.4	3.1	3.3	3.7		3,7	3,2	3,3	3,7		3,7	3,2	3,3	3,8
1	13	3.9	3.875	3.875	4	4		3.7	4.3	3.8	3.7		4	4.5	3.3	3.7		4	4,4	4,8	4,5		3,9	4,1	4,5	4
1	14	3.87	3.75	3.925	#DIV/0!	4		3.6	3.6	3.8	4		3.9	4	4	3.8		3,1	3,5	3,8	3,7		3,6	3,8	4	4
1	15	4.11111	4.1	3.9	5	#DIV/0!		3.7	4.4	4.5	3.8		3.6	4	4	4		4,3	4,4	5	4,8		,	,	,	,
1	16	3.875	3.6	4.15	#DIV/0!	#DIV/0!		3.7	3.4	4	3.3		3.7	3.9	4.5	4.5		3,6	3,6	4,5	3,8		,	,	,	,
1	17	3.1125	3.675	2.55	#DIV/0!	#DIV/0!		3.5	3.8	3.7	3.7		2.6	3	2.3	2.3		,	,	,	,		,	,	,	,
1	18	3.28889	3.2	3.2	#DIV/0!	4		3.1	3	3	3.7		3	3.2	3.3	3.3		3,3	3,2	3,5	3,8		3,4	3,1	3,8	4
1	19	3.94	4.15	3.7	4	4		3.4	4.1	4.8	4.3		3.1	4.1	3.8	3.8		3,3	3,8	4	4,5		3,4	3,6	3,5	4
1	20	4.22222	4	4.25	#DIV/0!	5		3.9	4.8	3.3	4		4.3	4.9	3.8	4		3,7	4,8	4,5	4,5		3,9	5	4,8	4,8
1	21	3.73	3.65	3.675	4	4		3.3	4.1	3.5	3.7		3.6	4.1	3.3	3.7		3,4	4,2	4	3,7		4,4	4,6	4	4,3
1	22	3.7625	3.55	3.975	#DIV/0!	#DIV/0!		3	3.6	3.8	3.8		3.4	3.7	4.8	4		,	,	,	,		,	,	,	,
1	23	3.97	4	3.925	4	4		3.9	3.9	4	4.2		3.7	4	4	4		4,4	4,2	4	4,3		3,7	3,8	4	3,8
1	24	3.36667	3.375	3.2	4	#DIV/0!		3.3	3.9	2.8	3.5		3.3	3.9	2.3	3.3		3,6	4	2,8	3,8		4,1	4,1	3,3	4,2
1	25	4.4625	4.4	4.525	#DIV/0!	#DIV/0!		4.4	3.9	4.8	4.5		4.1	4.7	5	4.3		,	,	,	,		,	,	,	,
1	26	4	4.075	3.925	#DIV/0!	#DIV/0!		3.4	4.4	4.3	4.2		3.3	4.6	4	3.8		3,6	4,8	4,5	4,5		,	,	,	,
			26	26	15	12

## Sheet: DERS
CODE	ID	TOTAL	TOT PRE	TOT POST		D1pre	D2pre	D3pre	D4pre	D5pre	D6pre		D1post	D2post	D3post	D4post	D5post	D6post
1	1	1.94167	1.98333	1.9		2.2	1.5	2	2.6	1.6	2		2	1.2	1.7	3.4	1.4	1.7
1	2	2.53333	3	2.06667		4	2.3	3	3.6	3.2	1.9		3	1.5	2.3	2	2.2	1.4
1	3	1.81667	1.95	1.68333		1.8	1.7	2.3	3.2	1.4	1.3		1.5	1.2	1.7	3.2	1.4	1.1
1	4	1.88333	1.93333	1.83333		3.8	1.2	1.3	2.2	1.8	1.3		2.3	1.3	1.1	2.8	1.8	1.7
1	5	2.44167	2.48333	2.4		3.2	2.8	2	2.2	1.8	2.9		3	2.5	2	2.2	2	2.7
1	6	2.14167	2.25	2.03333		2.3	2.2	1.9	3.2	1.8	2.1		2	2.2	1.9	2.8	1.2	2.1
1	7	2.20833	2.28333	2.13333		3.2	2.3	2.3	2.6	2	1.3		2.8	1.7	2	2.4	2.2	1.7
1	8	1.43333	1.56667	1.3		2.3	1.2	1.3	2	1.6	1		1.5	1	1	1.6	1.6	1.1
1	9	1.40833	1.61667	1.2		1.8	1.2	1.4	2.4	1.6	1.3		2	1	1	1	1.2	1
1	10	3.40833	3.26667	3.55		3.5	3.3	3.7	4	2.8	2.3		3.2	2.7	3.9	5	3.2	3.3
1	11	1.99167	2.08333	1.9		2.5	1.7	2.3	2.4	2.2	1.4		2.5	1.2	1.6	2.6	2.2	1.3
1	12	2.875	3.1	2.65		3.5	2.8	3	3.8	2.6	2.9		2.8	2.3	2.4	3	2.8	2.6
1	13	2.1	2.28333	1.91667		2	2.2	1.9	4	1.6	2		2	1.7	1.1	3.4	1.4	1.9
1	14	1.93333	1.91667	1.95		2.5	1.2	1.7	2.8	2	1.3		2.5	1.3	2	2.2	2	1.7
1	15	2.06667	2	2.13333		3.8	1.8	1.3	1.8	2	1.3		2.8	2	2	2	2	2
1	16	2.55	2.76667	2.33333		3.2	2.2	2.7	3.4	2.8	2.3		2.3	1.7	2.6	3.6	1.8	2
1	17	3.15833	3.16667	3.15		2.8	3.7	2.4	4	2.4	3.7		2.8	3.8	2.3	3.6	2.4	4
1	18	2.675	2.73333	2.61667		3	2.2	2.6	3.6	2.4	2.6		2.5	2.2	3	3.2	2.4	2.4
1	19	2.225	2.15	2.3		2	2	2.4	2.6	2.6	1.3		2.3	1.8	1.6	3.6	2.8	1.7
1	20	1.25833	1.26667	1.25		1.8	1.2	1.3	1	1	1.3		1.5	1.5	1	1.4	1	1.1
1	21	2.21667	2.38333	2.05		2.2	3	1.7	4.2	1.6	1.6		2.3	2.7	1	3.4	1.6	1.3
1	22	1.825	2	1.65		2.5	1.2	2	2	2.6	1.7		2.7	1.3	1.4	1.6	1.6	1.3
1	23	2.09167	1.93333	2.25		3	1.2	2.4	2.2	1.8	1		2.7	1.8	2.1	3	2	1.9
1	24	2.16667	2.2	2.13333		3	2	2.7	2.4	2	1.1		3.2	2.3	0.4	2.6	2.4	1.9
1	25	1.29167	1.23333	1.35		1.2	1	1.4	1.8	1	1		1.3	1.5	1.6	1.2	1.4	1.1
1	26	1.78333	1.78333	1.78333		2	1.5	2.4	2.8	1	1		2.5	1.2	2	2	2	1
2	27	2.53333	2.46667	2.6		2.2	2.2	2.3	3.6	1.6	2.9		2.5	2.3	2.7	2.8	2.4	2.9
2	28	1.35833	1.25	1.46667		1.8	1.3	1.1	1.2	1	1.1		2.3	1.3	1	1.2	2	1
2	29	2.60833	3.05	2.16667		3	3.2	3.6	3.8	2	2.7		2.2	2.2	1.4	3	2.2	2
2	30	2.28333	2.21667	2.35		2.7	2.2	1.6	3.4	1.8	1.6		2.3	2.2	2	3.2	2.4	2
2	31	2.36667	1.98333	2.75		2.7	1.3	1.6	2.8	2.2	1.3		3.8	1.8	1.6	4	3.6	1.7
2	32	1.65833	1.65	1.66667		1.7	1.3	1.7	2.4	1.4	1.4		2	1.2	1.7	2.4	1.4	1.3
2	33	3.45833	3.58333	3.33333		2.7	3.2	3.7	4.8	3.4	3.7		2.7	3	2	4.4	3.8	4.1
2	34	2.24167	2.13333	2.35		2.2	2	2	3.2	1.4	2		2.2	2.3	2.4	3	1.6	2.6
2	35	2.56667	2.45	2.68333		3	1.7	1.3	4	2.4	2.3		3.2	2.2	2.7	3	2.6	2.4
2	36	3.05833	2.93333	3.18333		3	2.3	4	3.4	2	2.9		3.5	2.7	3.3	4.2	2.4	3
2	37	1.44167	1.46667	1.41667		2.3	1	1.6	1.8	1	1.1		2.5	1.2	1.4	1.4	1	1
2	38	1.95833	1.9	2.01667		2.8	2.5	2.3	1	1.2	1.6		2.2	2.7	2.4	1	1.8	2
2	39	2	1.96667	2.03333		3.3	1.3	2.1	1.8	2	1.3		2.3	1.3	2.6	2.4	1.6	2
2	40	2.875	2.93333	2.81667		3	3	2.7	3.8	2.4	2.7		3.2	3.3	2.3	3.2	2.8	2.1
2	41	2.24167	2.26667	2.21667		2.7	1.7	1.4	4	2.4	1.4		2.3	2	2.1	3.4	2.2	1.3
2	42	2.4	2.43333	2.36667		3	2	2.6	2.2	2.4	2.4		2.2	2	2.9	3	2	2.1
2	43	2.65833	2.75	2.56667		3.7	2.2	2.6	3	2.6	2.4		3.3	2.5	1.9	3.4	2	2.3
2	44	2.96667	3	2.93333		3.5	2.3	3.6	3.6	2.4	2.6		2.5	2.5	3.7	3.6	2.6	2.7
2	45	2.65	2.53333	2.76667		2.7	2	2.6	3.2	2	2.7		2.8	2.5	2.4	3.6	2.6	2.7
2	46	2.96667	2.71667	3.21667		2.7	2.7	3.3	3.4	1.6	2.6		3.2	2.8	3.7	4	2.6	3
2	47	1.75833	1.63333	1.88333		3.2	1.3	1	1.6	1	1.7		3.2	1.3	1	2.8	1	2

## Sheet: DERS-FU
CODE	ID	TOTAL	TOT PRE	TOT POST	TOT PRE	TOT POST		D1pre	D2pre	D3pre	D4pre	D5pre	D6pre		D1post	D2post	D3post	D4post	D5post	D6post		D1fu3	D2fu3	D3fu3	D4fu3	D5fu3	D6fu3		D1fu6	D2fu6	D3fu6	D4fu6	D5fu6	D6fu6
1	1	1.76667	1.98333	1.9	1.65	1.53333		2.2	1.5	2	2.6	1.6	2		2	1.2	1.7	3.4	1.4	1.7		1.8	1.2	1.6	2.6	1	1.7		1.8	1.5	1	2	1.2	1.7
1	2	2.2625	3	2.06667	2.1	1.88333		4	2.3	3	3.6	3.2	1.9		3	1.5	2.3	2	2.2	1.4		3	1.3	1.9	2.8	2.2	1.4		3.2	1.3	1.3	2	2.4	1.1
1	3	1.725	1.95	1.68333	1.65	1.61667		1.8	1.7	2.3	3.2	1.4	1.3		1.5	1.2	1.7	3.2	1.4	1.1		1.5	1.7	1.3	3.2	1.2	1		1.3	1.5	1.3	3.4	1.2	1
1	4	1.78889	1.93333	1.83333	1.6	#DIV/0!		3.8	1.2	1.3	2.2	1.8	1.3		2.3	1.3	1.1	2.8	1.8	1.7		2.7	1.2	1	2	1.6	1.1		.	.	.	.	.	.
1	5	2.31111	2.48333	2.4	2.05	#DIV/0!		3.2	2.8	2	2.2	1.8	2.9		3	2.5	2	2.2	2	2.7		2.5	1.8	1.9	1.8	2.2	2.1		.	.	.	.	.	.
1	6	1.875	2.25	2.03333	1.56667	1.65		2.3	2.2	1.9	3.2	1.8	2.1		2	2.2	1.9	2.8	1.2	2.1		2.2	1.3	1.1	2.2	1	1.6		1.8	1.3	1.3	2.6	1	1.9
1	7	2.20833	2.28333	2.13333	#DIV/0!	#DIV/0!		3.2	2.3	2.3	2.6	2	1.3		2.8	1.7	2	2.4	2.2	1.7		.	.	.	.	.	.		.	.	.	.	.	.
1	8	1.3125	1.56667	1.3	1.13333	1.25		2.3	1.2	1.3	2	1.6	1		1.5	1	1	1.6	1.6	1.1		1.5	1	1.1	1	1.2	1		2.2	1	1.1	1	1.2	1
1	9	1.3625	1.61667	1.2	1.51667	1.11667		1.8	1.2	1.4	2.4	1.6	1.3		2	1	1	1	1.2	1		1.7	1	1	2.6	1.8	1		1.5	1	1	1.2	1	1
1	10	2.7875	3.26667	3.55	2.36667	1.96667		3.5	3.3	3.7	4	2.8	2.3		3.2	2.7	3.9	5	3.2	3.3		2.2	2	3.3	2.4	2.2	2.1		2	2	1.9	2.4	1.8	1.7
1	11	1.82083	2.08333	1.9	1.56667	1.73333		2.5	1.7	2.3	2.4	2.2	1.4		2.5	1.2	1.6	2.6	2.2	1.3		1.8	1.3	1.4	2	1.8	1.1		1.8	1.3	2.1	2	1.6	1.6
1	12	2.6625	3.1	2.65	2.46667	2.43333		3.5	2.8	3	3.8	2.6	2.9		2.8	2.3	2.4	3	2.8	2.6		2.8	2.3	2	3	2.6	2.1		3	2.2	2.1	2.8	2.2	2.3
1	13	2.0125	2.28333	1.91667	1.76667	2.08333		2	2.2	1.9	4	1.6	2		2	1.7	1.1	3.4	1.4	1.9		2	1.5	1.7	2.2	1.6	1.6		1.3	2	1.7	3.8	2	1.7
1	14	2.01667	1.91667	1.95	2.2	2		2.5	1.2	1.7	2.8	2	1.3		2.5	1.3	2	2.2	2	1.7		2.7	2	2.3	2	2.2	2		2	2	2	2	2	2
1	15	1.95	2	2.13333	1.71667	#DIV/0!		3.8	1.8	1.3	1.8	2	1.3		2.8	2	2	2	2	2		3.2	1.3	1.3	1.6	1.8	1.1		.	.	.	.	.	.
1	16	2.48889	2.76667	2.33333	2.36667	#DIV/0!		3.2	2.2	2.7	3.4	2.8	2.3		2.3	1.7	2.6	3.6	1.8	2		2.5	1.8	2.3	3	2.6	2		.	.	.	.	.	.
1	17	3.15833	3.16667	3.15	#DIV/0!	#DIV/0!		2.8	3.7	2.4	4	2.4	3.7		2.8	3.8	2.3	3.6	2.4	4		.	.	.	.	.	.		.	.	.	.	.	.
1	18	2.57917	2.73333	2.61667	2.43333	2.53333		3	2.2	2.6	3.6	2.4	2.6		2.5	2.2	3	3.2	2.4	2.4		2.3	1.2	2.9	3.6	2.6	2		2.2	1.8	3	3.8	2	2.4
1	19	2.2375	2.15	2.3	2.18333	2.31667		2	2	2.4	2.6	2.6	1.3		2.3	1.8	1.6	3.6	2.8	1.7		2.2	1.8	1.7	3.2	2.6	1.6		2.5	1.8	1.9	3.4	2.6	1.7
1	20	1.16667	1.26667	1.25	1.06667	1.08333		1.8	1.2	1.3	1	1	1.3		1.5	1.5	1	1.4	1	1.1		1.3	1	1.1	1	1	1		1.2	1.3	1	1	1	1
1	21	1.90833	2.38333	2.05	1.81667	1.38333		2.2	3	1.7	4.2	1.6	1.6		2.3	2.7	1	3.4	1.6	1.3		2.2	2.2	1	3.2	1.2	1.1		2.2	1.3	1	1.4	1.4	1
1	22	1.825	2	1.65	#DIV/0!	#DIV/0!		2.5	1.2	2	2	2.6	1.7		2.7	1.3	1.4	1.6	1.6	1.3		.	.	.	.	.	.		.	.	.	.	.	.
1	23	2.07917	1.93333	2.25	2.23333	1.9		3	1.2	2.4	2.2	1.8	1		2.7	1.8	2.1	3	2	1.9		3	2	2	2.4	2	2		3.2	1.2	1.1	2.6	2	1.3
1	24	1.98333	2.2	2.13333	1.91667	1.68333		3	2	2.7	2.4	2	1.1		3.2	2.3	0.4	2.6	2.4	1.9		2.5	1.2	2.3	2	2.4	1.1		2.5	1.5	1.6	1.2	2	1.3
1	25	1.29167	1.23333	1.35	#DIV/0!	#DIV/0!		1.2	1	1.4	1.8	1	1		1.3	1.5	1.6	1.2	1.4	1.1		.	.	.	.	.	.		.	.	.	.	.	.
1	26	1.71667	1.78333	1.78333	1.58333	#DIV/0!		2	1.5	2.4	2.8	1	1		2.5	1.2	2	2	2	1		2	1.5	1.7	2	1.2	1.1		.	.	.	.	.	.
			26	26	22	17
